# Supplementary material for: Nutritional and Phytochemical Characterization of Commercially Available Chia, Quinoa, Pumpkin Seed, Flaxseed and Triticale Products
Source: Plants (Basel). 2026 Jul 3;15(13):2079. doi: 10.3390/plants15132079 (PMC13363930; doi:10.3390/plants15132079)
Supplement: Supplementary file 1 [file plants-15-02079-s001.zip]

Archive with 2 entries (2 files):
- supplem table phytochemicals.xlsx
- supplementary material_after review.pdf
