# Supplementary material for: Nutritional and Phytochemical Characterization of Commercially Available Chia, Quinoa, Pumpkin Seed, Flaxseed and Triticale Products
Source: Plants (Basel). 2026 Jul 3;15(13):2079. doi: 10.3390/plants15132079 (PMC13363930; doi:10.3390/plants15132079)
Supplement: Supplementary file 1 [file plants-15-02079-s001.zip › supplem table phytochemicals.xlsx]

## Sheet: quinoa table S6
	Compound	Red quinoa grain organic			Black quinoa grain organic			Quinoa grain
		Free	Alkaline-bound	Acid-bound	Free	Alkaline-bound	Acid-bound	Free	Alkaline-bound	Acid-bound
	salicylic acid	0±0	0±0	0±0	0±0	0±0	0±0	0±0	0±0	0±0
	m-hydroxybenzoic acid	0±0	0±0	0±0	0±0	0±0	0±0	0±0	0±0	0±0
	p-hydroxybenzoic acid	1.84±0.38	4.27±0.49	2.43±0.26	2.59±0.93	4.96±0.13	2.67±0.17	2.08±0.44	4.89±0.27	2.08±0.44
	2,3-dihydroxybenzoic acid	0±0	0±0	0±0	0±0	0±0	0±0	0.03±0.01	0±0	0.03±0.01
	2,4-dihydroxybenzoic acid	0±0	0.13±0.01	0.2±0.01	0±0	0.09±0.01	0.1±0.01	0.07±0.01	0.17±0.01	0.07±0.01
	2,5-dihydroxybenzoic acid	0.56±0.05	0±0	0.93±0.13	0.87±0.2	0±0	1.01±0.03	0.56±0.08	0±0	0.56±0.08
	2,6-dihydroxybenzoic acid	0.08±0.02	0±0	0±0	0.2±0.06	0±0	0±0	0.13±0.01	0±0	0.13±0.01
	protocatechuic acid	6.33±0.88	22.17±0.54	15.38±2.91	5.83±1.67	19.63±0.26	13.23±0.9	0.15±0.01	0.12±0.02	0.15±0.01
	3,5-dihydroxybenzoic acid	0±0	0±0	0±0	0±0	0±0	0±0	0±0	0±0	0±0
	o-anisic acid	0±0	0±0	0±0	0±0	0±0	0±0	0±0	0±0	0±0
	m-anisic acid	0±0	0±0	0±0	0±0	0±0	0±0	0±0	0±0	0±0
	p-anisic acid	0±0	0.69±0.15	1.23±0.26	0±0	0.52±0.01	0.86±0.12	0±0	0±0	0±0
	gallic acid	0±0	0±0	0±0	0±0	0±0	0±0	0±0	0±0	0±0
	vanillic acid	9.22±1.28	18.72±1.56	26.62±2.26	5.43±1.5	11.49±0.52	13.38±1.06	6.22±0.51	16.63±1.3	6.22±0.51
	syringic acid	0±0	0±0	0.21±0.03	0.09±0.05	0.09±0.02	0.27±0.04	0±0	0±0	0±0
	3,4-dimethoxybenzoic acid	0±0	0±0	0±0	0±0	0±0	0±0	0±0	0±0	0±0
	p-hydroxybenzaldehyde	0.16±0.02	0.46±0.03	0.23±0.04	0.66±0.18	0.81±0.06	0.3±0.04	0.15±0.02	0.36±0.01	0.15±0.02
	protocatachaldehyde	2.09±0.21	13.79±0.53	7.21±1.08	3.21±0.95	12.08±0.2	6.13±0.58	0±0	0.02±0.03	0±0
	3,4,5-trihydroxybenzaldehyde	0±0	0±0	0±0	0±0	0±0	0±0	0±0	0±0	0±0
	vanillin	0.18±0.02	0.3±0.04	0.23±0.02	0.27±0.06	0.35±0.03	0.21±0.02	0.14±0.02	0.23±0.04	0.14±0.02
	isovanillin	0±0	0±0	0±0	0±0	0±0	0±0	0±0	0±0	0±0
	syringin	0±0	0.07±0.01	0.05±0.01	0.01±0.03	0.06±0.01	0.06±0.01	0±0	0.04±0.01	0±0
	3-methoxybenzaldehyde	0±0	0±0	0±0	0±0	0±0	0±0	0±0	0±0	0±0
	3,4-dimethoxybenzaldehyde	0±0	0±0	0±0	0±0	0±0	0±0	0±0	0±0	0±0
	3,4,5-trimethoxybenzaldehyde	0±0	0±0	0.07±0	0±0	0±0	0.06±0.01	0±0	0±0	0±0
	cinnamic acid	0.35±0.01	0.31±0.03	0.34±0.02	0.6±0.13	0.38±0.06	0.43±0.04	0.42±0.02	0.39±0.08	0.42±0.02
	o-coumaric acid	0±0	0±0	0±0	0±0	0±0	0±0	0±0	0±0	0±0
	m-coumaric acid	0±0	0±0	0±0	0±0	0±0	0±0	0±0	0±0	0±0
	p-coumaric acid	0.79±0.25	1.09±0.07	0±0	0.97±0.29	1.16±0.12	0±0	0.21±0.37	0.62±0.54	0.21±0.37
	caffeic acid	0.1±0.03	0.18±0.03	0±0	0.13±0.03	0.6±0.02	0.2±0.02	0±0	0±0	0±0
	ferulic acid	1.71±0.29	21.46±1.9	0.39±0.04	1.71±0.42	26.91±0.7	0.39±0.04	1.33±0.23	17.82±0.83	1.33±0.23
	sinapic acid	0±0	0.85±0.17	0±0	0±0	1.49±0.04	0±0	0±0	0.54±0.17	0±0
	3-methoxycinnamic acid	0±0	0±0	0±0	0±0	0±0	0±0	0±0	0±0	0±0
	4-methoxycinnamic acid	0±0	0±0	0±0	0±0	0±0	0±0	0±0	0±0	0±0
	3,4-dimethoxycinnamic acid	0±0	0±0	0±0	0±0	0±0	0±0	0±0	0±0	0±0
	3,4,5-trimethoxycinnamic acid	0±0	0±0	0±0	0±0	0±0	0±0	0±0	0±0	0±0
	phenylpropionic acid	0±0	0±0	0±0	0±0	0±0	0±0	0±0	0±0	0±0
	2-hydroxyphenylpropionic acid	0±0	0±0	0±0	0±0	0±0	0±0	0±0	0±0	0±0
	3-hydroxyphenylpropionic acid	0±0	0±0	0±0	0±0	0±0	0±0	0±0	0±0	0±0
	4-hydroxyphenylpropionic acid	0±0	0±0	0±0	0±0	0±0	0±0	0±0	0±0	0±0
	3,4-dihydroxyphenylpropionic acid	0±0	0±0	0±0	0±0	0±0	0±0	0±0	0±0	0±0
	4-hydroxy-3-methoxyphenylpropionic acid	0±0	0±0	0.28±0.02	0±0	0±0	0.24±0.03	0±0	0±0	0±0
	3-methoxyphenylpropionic acid	0±0	0±0	0±0	0±0	0±0	0±0	0±0	0±0	0±0
	phenol	0±0	0±0	2.91±5.04	0±0	0±0	6.37±11.03	6.96±0.7	0±0	6.96±0.7
	1,2-hydroxybenzene	0±0	0±0	0±0	0±0	0±0	0±0	0±0	0±0	0±0
	1,3-hydroxybenzene	0±0	0±0	0±0	0±0	0±0	0±0	0±0	0±0	0±0
	1,2,3-trihydroxybenzene	0±0	0±0	0±0	0±0	0±0	0±0	0±0	0±0	0±0
	4-hydroxyacetophenone	0±0	0±0	0.01±0.02	0.01±0.02	0.04±0	0.01±0.01	0±0	0±0	0±0
	4-hydroxy-3-methoxyacetophenone	0.04±0.01	0±0	0.19±0.03	0.03±0.01	0±0	0.14±0.02	0.03±0.02	0±0	0.03±0.02
	4-hydroxy-3,5-dimethoxyacetophenone	0±0	0±0	0±0	0±0	0±0	0±0	0±0	0±0	0±0
	3,4-dimethoxyacetophenone	0±0	0±0	0±0	0±0	0±0	0±0	0±0	0±0	0±0
	3,4,5-trimethoxyacetophenone	0±0	0±0	0±0	0±0	0±0	0±0	0±0	0±0	0±0
	phenylacetic acid	0.4±0.01	0.27±0.24	0±0	0.45±0.04	0.22±0.2	0±0	0.41±0.09	0.25±0.22	0.41±0.09
	3-hydroxyphenylacetic acid	0±0	2.62±0.56	1.25±0.25	0±0	1.98±0.2	1.63±0.19	0±0	0±0	0±0
	4-hydroxyphenylacetic acid	0±0	0±0	0±0	0±0	0±0	0±0	0±0	0±0	0±0
	3,4-dihydroxyphenylacetic acid	0±0	1.25±0.36	0±0	0±0	0±0	0±0	0±0	0±0	0±0
	4-hydroxy-3-methoxyphenylacetic acid	0±0	0±0	0±0	0±0	0±0	0±0	0±0	0±0	0±0
	4-methoxyphenylacetic acid	0±0	0±0	0±0	0±0	0±0	0±0	0±0	0±0	0±0
	mandelic acid	0±0	0±0	0±0	0±0	0±0	0±0	0±0	0±0	0±0
	3-hydroxymandelic acid	0.21±0.03	1.81±0.06	2.48±0.14	0.18±0.06	1.78±0.08	1.5±0.16	0±0	0±0	0±0
	4-hydroxymandelic acid	0±0	0±0	0±0	0±0	0±0	0±0	0±0	0±0	0±0
	3,4-dihydroxymandelic acid	0±0	0.84±0.1	0.46±0.05	0±0	0.53±0.08	0±0	0±0	0±0	0±0
	4-hydroxy-3-methoxymandelic acid	0±0	0±0	0±0	0±0	0±0	0±0	0±0	0±0	0±0
	phenylpyruvic acid	0±0	0±0	0±0	0±0	0±0	0±0	0±0	0±0	0±0
	4-hydroxyphenylpyruvic acid	0.67±0.02	0.7±0.07	0.64±0.07	0.67±0.07	1±0.03	0.64±0.03	0.59±0.11	0.64±0.13	0.59±0.11
	benzoic acid	1.66±0.17	1.48±0.26	2.14±0.11	2.06±0.32	1.77±0.18	1.89±0.2	2.23±0.03	1.36±0.17	2.23±0.03
	phenyllactic acid	0.27±0.05	0.16±0	0.17±0.04	0.32±0.04	0.16±0.02	0.17±0.03	0.23±0.03	0.12±0.01	0.23±0.03
	4-hydroxyphenyllactic acid	0±0	0±0	0±0	0±0	0±0	0±0	0±0	0±0	0±0
	anthranilic acid	0±0	0.21±0.02	0±0	0±0	0.14±0.01	0±0	0±0	0.11±0.01	0±0
	quinadilic acid	0±0	0±0	0±0	0±0	0±0	0±0	0±0	0±0	0±0
	chlorogenic acid	0±0	0±0	0±0	0±0	0±0	0±0	0±0	0±0	0±0
	0-hydroxyhippuric acid	0±0	0±0	0±0	0±0	0±0	0±0	0±0	0±0	0±0
	ethylferulate	0±0	0±0	0±0	0±0	0±0	0±0	0±0	0±0	0±0
	4-hydroxy-3-methoxybenzyl alcohol	0±0	0±0	0±0	0±0	0.12±0.01	0.58±0.07	0±0	0±0	0±0
	3-methyoxy-4-hydroxycinnanmic alcholol	0±0	0±0	0±0	0±0	0±0	0±0	0±0	0±0	0±0
	p-cresol	0±0	0±0	0±0	0±0	0±0	1.48±1.32	2.1±0.02	0±0	2.1±0.02
	4-ethylphenol	0.33±0.03	0±0	0.32±0.08	0.38±0.02	0±0	0.45±0.11	0.69±0.11	0±0	0.69±0.11
	4-methylcatechol	0±0	0±0	0.04±0.01	0±0	0±0	0.06±0.01	0±0	0±0	0±0
	2ohbalc	0±0	0±0	0±0	0±0	0±0	0±0	0±0	0±0	0±0
	tyrosol	0±0	0±0	0±0	0±0	0.12±0.02	0±0	0±0	0±0	0±0
	hydroxytyrosol	0±0	0±0	0.03±0.01	0±0	0±0	0.01±0	0±0	0±0	0±0
	ellagic acid	0±0	0±0	0±0	0±0	0±0	0±0	0±0	0±0	0±0
	ferulic dimer (5-5 linked)	0.02±0	0.74±0.07	0±0	0±0	1.01±0.12	0±0	0±0	0.52±0.02	0±0
	ferulic dimer (8-8 linked)	0±0	0±0	0±0	0±0	0±0	0±0	0±0	0±0	0±0
	ferulic dimer (8-5 linked)	0±0	4.18±0.34	0±0	0±0	4.9±0.14	0±0	0±0	2.53±0.18	0±0
	hydrogenated ferulic dimer h5-5	0±0	0±0	0±0	0±0	0±0	0±0	0±0	0±0	0±0
	reservatrol	0±0	0±0	0±0	0±0	0±0	0±0	0±0	0±0	0±0
	indole	0±0	0±0	0±0	1.43±0.12	0±0	0.84±0.03	0±0	0±0	0±0
	indole-3-acetic acid	0.57±0.07	0.74±0.01	0.58±0.03	0.63±0.02	0.66±0.03	0.53±0.04	0.54±0.03	0.63±0.05	0.54±0.03
	indole-3-acrylic acid	0±0	0±0	0±0	0±0	0±0	0±0	0±0	0±0	0±0
	indole-3-propionic acid acid	0±0	0±0	0±0	0±0	0±0	0±0	0±0	0±0	0±0
	indole-3-carbinol	0±0	0±0	0±0	0±0	0±0	0±0	0±0	0±0	0±0
	indole-3-carboxylic acid	0.08±0.01	0.12±0.03	0±0	0.15±0.03	0.18±0	0±0	0.1±0.02	0.08±0.01	0.1±0.02
	indole-3-pyruvic acid	56±7.64	35.25±3.08	186.14±10.13	124.72±23.06	65.88±3.24	145.88±20.03	53.25±8.19	15.96±1.66	53.25±8.19
	indole-3-methyl	0±0	0±0	0±0	0±0	0±0	0±0	0±0	0±0	0±0
	indoe-3-lactic acid	0±0	0±0	0±0	0±0	0±0	0±0	0±0	0±0	0±0
	indole-3-acrylic acid	0±0	0.07±0.01	0±0	0±0	0.08±0	0±0	0±0	0.08±0.01	0±0
	spermine	0±0	0±0	0±0	0±0	0±0	0±0	0±0	0±0	0±0
	spermidine	0±0	0±0	0±0	0±0	0±0	0±0	0±0	0±0	0±0
	tyromine	0±0	0±0	0±0	0±0	0.66±0.05	0.35±0.06	0±0	0±0	0±0
	pyrollidine	0±0	0±0	0±0	0±0	0±0	0±0	0±0	0±0	0±0
	histamine	0±0	0±0	0±0	0±0	0±0	0±0	0±0	0±0	0±0
	piperidine	0±0	0±0	0±0	0±0	0±0	0±0	0±0	0±0	0±0
	cadaverine	0±0	0±0	0±0	0±0	0±0	0±0	0±0	0±0	0±0
	putresine	0±0	0±0	0±0	0±0	0±0	0±0	0±0	0±0	0±0
	5-hydoxytryptophan	0±0	0±0	0±0	0±0	0±0	0±0	0±0	0±0	0±0
	coumarin	0±0	0±0	0±0	0.2±0.01	0±0	0±0	0±0	0±0	0±0
	psoralen	0±0	0±0	0±0	0±0	0±0	0±0	0±0	0±0	0±0
	8-methylpsoralen	0±0	0±0	0±0	0±0	0±0	0±0	0±0	0±0	0±0
	bergapten	0±0	0±0	0±0	0±0	0±0	0±0	0±0	0±0	0±0
	tangeretin	0.02±0	0.01±0.01	0.01±0.01	0.02±0	0.01±0.01	0.01±0.01	0.02±0	0±0	0.02±0
	coumesterol	0±0	0±0	0.08±0.07	0±0	0±0	0±0	0±0	0±0	0±0
	catechin	0±0	0.55±0.12	0±0	0±0	0.07±0.02	0±0	0±0	0±0	0±0
	epicatechin	0.17±0.02	0.35±0.09	0±0	0±0	0.04±0	0±0	0±0	0±0	0±0
	gallocatechin	0±0	0±0	0±0	0±0	0±0	0±0	0±0	0±0	0±0
	epigallocatechin	0±0	0±0	0±0	0±0	0±0	0±0	0±0	0±0	0±0
	epigallocatechin gallate	0±0	0±0	0±0	0±0	0±0	0±0	0±0	0±0	0±0
	isoliquiritigenin	0±0	0±0	0±0	0±0	0±0	0±0	0±0	0±0	0±0
	phloretin	0±0	0±0	0±0	0±0	0±0	0±0	0±0	0±0	0±0
	imperatorin	0±0	0±0	0±0	0±0	0±0	0±0	0±0	0±0	0±0
	4-methylumbelliferone	0±0	0±0	0±0	0±0	0±0	0±0	0±0	0±0	0±0
	7-hydroxy-4-methyl coumarin	0±0	0±0	0±0	0±0	0±0	0±0	0±0	0±0	0±0
	4-hydroxy-6-methyl coumarin	0±0	0±0	0±0	0±0	0±0	0±0	0±0	0±0	0±0
	eriocitrin	0±0	0±0	0±0	0±0	0±0	0±0	0±0	0±0	0±0
	naringenin	0.02±0	0.01±0	0.02±0	0.02±0	0.01±0	0.01±0	0.01±0	0±0	0.01±0
	naringin	0.01±0	0±0	0±0	0±0	0±0	0±0	0.01±0	0±0	0.01±0
	hesperitin	0±0	0±0	0±0	0±0	0±0	0±0	0±0	0±0	0±0
	kaempferol	0.08±0.02	0.13±0.01	7.44±0.81	0.07±0.02	0.15±0.01	8.53±0.86	0.17±0.08	0.23±0	0.17±0.08
	morin	0±0	0±0	0±0	0±0	0±0	0±0	0±0	0±0	0±0
	quercetin	0.19±0.03	0.41±0.04	19.97±2.09	0.26±0.1	0.62±0.05	22.44±2.03	0.25±0.23	0.16±0.01	0.25±0.23
	myricetin	0±0	0±0	0.02±0	0±0	0±0	0.02±0	0.01±0.02	0±0	0.01±0.02
	quercetin-3-glucoside	0.3±0.03	0.31±0.03	0.01±0	0.28±0.05	0.48±0.05	0±0	0.24±0.04	0.31±0.01	0.24±0.04
	taxifolin	0.04±0	0.09±0.01	0.11±0.03	0.02±0	0.07±0	0.1±0.01	0±0	0±0	0±0
	genstein	0±0	0±0	0±0	0±0	0±0	0±0	0±0	0±0	0±0
	glycitein	0±0	0±0	0±0	0±0	0±0	0±0	0±0	0±0	0±0
	scopoletin	0±0	0±0	0±0	0±0	0±0	0±0	0±0	0±0	0±0
	umbelliferone	0±0	0±0	0±0	0±0	0±0	0±0	0±0	0±0	0±0
	7,8-dihydroxy-6-methyl coumarin	0±0	0±0	0±0	0±0	0±0	0±0	0±0	0±0	0±0
	neohesperidin	0±0	0±0	0±0	0±0	0±0	0±0	0±0	0±0	0±0
	hesperidin	0±0	0±0	0±0	0±0	0±0	0±0	0±0	0±0	0±0
	quercitrin	0±0	0±0	0±0.01	0±0	0±0	0±0	0±0	0±0	0±0
	biochanin a	0.02±0	0±0	0±0	0.03±0.01	0±0	0±0	0.01±0	0±0	0.01±0
	poncirin	0±0	0±0	0±0	0±0	0±0	0±0	0±0	0±0	0±0
	didymin	0±0	0±0	0±0	0±0	0±0	0±0	0±0	0±0	0±0
	phloridzin	0.01±0	0±0	0±0	0±0	0±0	0±0	0.02±0	0±0	0.02±0
	daidzein	0±0	0±0	0±0	0±0	0±0	0±0	0±0	0±0	0±0
	galangin	0±0	0±0	0±0	0±0	0±0	0±0	0±0	0±0	0±0
	luteolin	0±0	0±0	0±0	0±0	0±0	0±0	0±0	0±0	0±0
	equol	0±0	0±0	0±0	0±0	0±0	0±0	0±0	0±0	0±0
	fisetin	0±0	0±0	0±0	0±0	0±0	0±0	0±0	0±0	0±0
	luteolinidin	0±0	0±0	0.11±0.01	0±0	0±0	0±0	0±0	0±0	0±0
	neoeriocitrin	0.01±0	0±0	0±0	0±0	0±0	0±0	0.01±0	0±0	0.01±0
	isorhamnetin	0±0	0±0	0.91±0.07	0±0	0±0	0.39±0.03	0±0	0±0	0±0
	formononetin	0.04±0.02	0.02±0	0.01±0.01	0.03±0.02	0.01±0	0.01±0	0.08±0.06	0.01±0	0.08±0.06
	apigenin	0±0	0±0	0±0	0±0	0±0	0±0	0±0	0±0	0±0
	gossypin	0±0	0±0	0±0	0±0	0±0	0±0	0±0	0±0	0±0
	secoisolariciresinol	0±0	0±0	0±0	0±0	0±0	0.03±0.01	0±0	0±0	0±0
	matairesinol	0±0	0±0	0±0	0±0	0±0	0±0	0±0	0±0	0±0
	enterodiol	0±0	0±0	0±0	0±0	0±0	0±0	0±0	0±0	0±0
	enterolactone	0±0	0±0	0±0	0±0	0±0	0±0	0±0	0±0	0±0
	syringaresinol	0±0	0±0	0±0	0±0	0±0	0±0	0±0	0±0	0±0
	pinoresinol	0±0	0±0	0±0	0±0	0±0	0±0	0±0	0±0	0±0
	lariciresinol	0±0	0±0	0±0	0±0	0±0	0±0	0±0	0±0	0±0
	hydroxy-matairesinol	0±0	0±0	0±0	0±0	0±0	0±0	0±0	0±0	0±0

## Sheet: chia table S7
	Compound	Organic chia seeds			White organic chia seeds
		Free	Alkaline-bound	Acid-bound	Free	Alkaline-bound	Acid-bound
	salicylic acid	0.46±0.09	0.23±0.04	1.12±0.13	0.3±0.06	0±0	0.98±0.05
	m-hydroxybenzoic acid	0±0	0±0	0±0	0±0	0±0	0±0
	p-hydroxybenzoic acid	0±0	1.49±0.38	2.16±0.29	0±0	1.21±0.15	1.7±0.27
	2,3-dihydroxybenzoic acid	0.03±0	0.02±0	0.08±0.01	0.02±0.01	0.03±0.01	0.08±0.01
	2,4-dihydroxybenzoic acid	0±0	0±0	0.13±0.03	0.03±0	0±0	0.12±0.02
	2,5-dihydroxybenzoic acid	0.13±0.04	0.01±0.02	4.13±0.33	0.06±0.01	0.03±0.03	3.32±0.14
	2,6-dihydroxybenzoic acid	0.11±0.01	0±0	0±0	0.09±0.01	0±0	0±0
	protocatechuic acid	1.22±0.09	3.08±0.37	1.04±0.1	0.87±0.16	2.32±0.23	0.85±0.03
	3,5-dihydroxybenzoic acid	0±0	0±0	0±0	0±0	0±0	0±0
	o-anisic acid	0.74±0.18	0±0	0±0	0±0	0±0	0.25±0.44
	m-anisic acid	0±0	0±0	0±0	0±0	0±0	0±0
	p-anisic acid	0±0	0±0	0±0	0±0	0±0	0±0
	gallic acid	0±0	0±0	0±0	0±0	0±0	0±0
	vanillic acid	1.69±0.13	1.51±0.33	9.17±1.01	1.69±0.33	1.36±0.15	8.65±0.72
	syringic acid	0.12±0.04	0.22±0.04	0.82±0.05	0.07±0.01	0.19±0.01	0.73±0.01
	3,4-dimethoxybenzoic acid	0±0	0±0	0±0	0±0	0±0	0±0
	p-hydroxybenzaldehyde	0.42±0.02	4.98±0.69	0.52±0.01	0.42±0.06	5.12±0.12	0.42±0.02
	protocatachaldehyde	1.09±0.1	4.58±0.93	0.58±0.09	1.69±0.3	5.88±0.46	0.55±0.09
	3,4,5-trihydroxybenzaldehyde	0±0	0±0	0±0	0±0	0±0	0±0
	vanillin	1.37±0.14	4.65±1.4	9.62±0.77	1.92±0.35	4.89±0.35	8.32±0.47
	isovanillin	0±0	0±0	0±0	0±0	0±0	0±0
	syringin	0±0	0.05±0.01	0.09±0.02	0±0	0.05±0.01	0.09±0.01
	3-methoxybenzaldehyde	0±0	0±0	0±0	0±0	0±0	0±0
	3,4-dimethoxybenzaldehyde	0±0	0±0	0.02±0.02	0±0	0±0	0±0
	3,4,5-trimethoxybenzaldehyde	0±0	0±0	0±0	0±0	0±0	0±0
	cinnamic acid	0.72±0.03	0.38±0.04	0.1±0.02	1.33±0.21	0.29±0.02	0.09±0.01
	o-coumaric acid	0±0	0±0	0±0	0±0	0±0	0±0
	m-coumaric acid	0±0	0±0	0±0	0±0	0±0	0±0
	p-coumaric acid	0±0	1.77±0.27	0±0	0±0	1.42±0.14	0±0
	caffeic acid	1.94±0.18	18.76±4.73	8.93±0.67	1.12±0.2	12.11±1.86	7.59±0.41
	ferulic acid	0.46±0.07	4.66±1.13	0.42±0.03	0.34±0.05	2.95±0.31	0.36±0.03
	sinapic acid	0±0	0±0	0.3±0.04	0±0	0±0	0.2±0.04
	3-methoxycinnamic acid	0±0	0±0	0±0	0±0	0±0	0±0
	4-methoxycinnamic acid	0±0	0±0	0±0	0±0	0±0	0±0
	3,4-dimethoxycinnamic acid	0±0	0±0	0±0	0±0	0±0	0±0
	3,4,5-trimethoxycinnamic acid	0±0	0±0	0±0	0±0	0±0	0±0
	phenylpropionic acid	0±0	0±0	0±0	0±0	0±0	0±0
	2-hydroxyphenylpropionic acid	0±0	0±0	0±0	0±0	0±0	0±0
	3-hydroxyphenylpropionic acid	0±0	0±0	0±0	0±0	0±0	0±0
	4-hydroxyphenylpropionic acid	0±0	0±0	0±0	0±0	0±0	0±0
	3,4-dihydroxyphenylpropionic acid	0±0	0±0	0±0	0±0	0±0	0±0
	4-hydroxy-3-methoxyphenylpropionic acid	0±0	0±0	0±0	0±0	0±0	0±0
	3-methoxyphenylpropionic acid	0±0	0±0	0±0	0±0	0±0	0±0
	phenol	0±0	0±0	41.43±3.97	0±0	0±0	33.06±4.02
	1,2-hydroxybenzene	0±0	0±0	0±0	0±0	0±0	0±0
	1,3-hydroxybenzene	0±0	0±0	0±0	0±0	0±0	0±0
	1,2,3-trihydroxybenzene	0±0	0±0	0±0	0±0	0±0	0±0
	4-hydroxyacetophenone	0.05±0	0.03±0	0.04±0	0.03±0	0.02±0.01	0.03±0
	4-hydroxy-3-methoxyacetophenone	0.07±0.01	0.09±0.02	0.32±0.02	0.06±0.01	0.12±0	0.28±0.01
	4-hydroxy-3,5-dimethoxyacetophenone	0±0	0±0	0±0	0±0	0±0	0±0
	3,4-dimethoxyacetophenone	0±0	0±0	0±0	0±0	0±0	0±0
	3,4,5-trimethoxyacetophenone	0.01±0	0.01±0	0.01±0	0.01±0	0±0	0±0
	phenylacetic acid	0.17±0	0.38±0.06	0±0	0.13±0.02	0.44±0.03	0±0
	3-hydroxyphenylacetic acid	0.86±0.08	1.69±0.13	1.41±0.13	0.66±0.04	2.56±0.1	1.62±0.1
	4-hydroxyphenylacetic acid	0±0	0±0	0±0	0±0	0±0	0±0
	3,4-dihydroxyphenylacetic acid	0±0	0±0	0±0	0±0	0±0	0±0
	4-hydroxy-3-methoxyphenylacetic acid	0±0	0±0	0±0	0±0	0±0	0±0
	4-methoxyphenylacetic acid	0±0	0±0	0±0	0±0	0±0	0±0
	mandelic acid	0±0	0±0	0±0	0±0	0±0	0±0
	3-hydroxymandelic acid	0±0	0±0	0±0	0±0	0±0	0±0
	4-hydroxymandelic acid	0±0	0±0	0±0	0±0	0±0	0±0
	3,4-dihydroxymandelic acid	0±0	0±0	0±0	0±0	0±0	0±0
	4-hydroxy-3-methoxymandelic acid	0±0	0±0	0.55±0.1	0±0	0.49±0.08	0.61±0.05
	phenylpyruvic acid	2.07±0.1	2.12±0.13	2.14±0.21	1.99±0.09	1.78±0.04	2.01±0.12
	4-hydroxyphenylpyruvic acid	18.76±0.58	16.11±1.91	22.17±7.1	18.65±2.11	15.8±0.26	40.99±16.43
	benzoic acid	1.82±0.27	2.53±0.52	3.89±0.61	1.81±0.14	2.73±0.3	3.16±0.24
	phenyllactic acid	0.4±0.05	0.32±0.03	0.4±0.1	0.34±0.04	0.27±0.04	0.37±0.03
	4-hydroxyphenyllactic acid	0±0	2.87±0.26	1.01±0.11	0.73±0.2	3.86±0.17	1.52±0.37
	anthranilic acid	0±0	0.11±0.02	0.03±0	0±0	0.09±0	0±0
	quinadilic acid	0±0	0.01±0	0.01±0	0±0	0.01±0	0.01±0
	chlorogenic acid	0±0	0±0	0±0	0±0	0±0	0±0
	0-hydroxyhippuric acid	0±0	0±0	0±0	0±0	0±0	0±0
	ethylferulate	0±0	0±0	0±0	0±0	0±0	0±0
	4-hydroxy-3-methoxybenzyl alcohol	0±0	0±0	0±0	0±0	0±0	0±0
	3-methyoxy-4-hydroxycinnanmic alcholol	0±0	0.31±0.05	0±0	0±0	0±0	0±0
	p-cresol	0±0	0±0	1.44±0.38	0±0	0±0	0±0
	4-ethylphenol	0±0	0.03±0.05	0.22±0.07	0±0	0.02±0.04	0.22±0.11
	4-methylcatechol	0±0	0±0	0.07±0.02	0±0	0±0	0.06±0.03
	2ohbalc	0±0	0±0	0±0	0±0	0±0	0±0
	tyrosol	0.7±0.04	0±0	1.15±0.02	0.6±0.11	0±0	0.99±0.04
	hydroxytyrosol	0.18±0.04	0±0	0.13±0.06	0.1±0.02	0±0	0±0
	ellagic acid	0±0	0±0	0±0	0±0	0±0	0±0
	ferulic dimer (5-5 linked)	0±0	0±0	0±0	0.01±0	0±0	0±0
	ferulic dimer (8-8 linked)	0.01±0	0.01±0	0.01±0	0.01±0	0±0	0±0
	ferulic dimer (8-5 linked)	0±0	0±0	0±0	0±0	0±0	0±0
	hydrogenated ferulic dimer h5-5	0.03±0	0.03±0.01	0±0	0.03±0	0.02±0	0±0
	reservatrol	0±0	0±0	0±0	0±0	0±0	0±0
	indole	0±0	0±0	0±0	0±0	0±0	0±0
	indole-3-acetic acid	0.07±0.01	0.31±0.07	0±0	0.13±0.04	0.19±0.06	0±0
	indole-3-acrylic acid	0±0	0±0	0±0	0±0	0±0	0±0
	indole-3-propionic acid acid	0±0	0±0	0±0	0±0	0±0	0±0
	indole-3-carbinol	0.04±0.01	0.04±0.01	0±0	0.04±0	0.07±0.01	0±0
	indole-3-carboxylic acid	0.13±0.01	0.11±0.02	0±0	0.12±0.03	0.1±0.02	0±0
	indole-3-pyruvic acid	62.97±8.71	62.28±15.27	387.75±86.02	41.41±11.02	76.55±11.04	414.58±147.42
	indole-3-methyl	0±0	0±0	0±0	0±0	0±0	0±0
	indoe-3-lactic acid	0±0	0±0	0±0	0±0	0±0	0±0
	indole-3-acrylic acid	0±0	0.01±0	0±0	0±0	0.03±0.01	0±0
	spermine	0±0	0±0	0±0	0±0	0±0	0±0
	spermidine	0±0	0±0	0±0	0±0	0±0	0±0
	tyromine	0±0	0±0	0±0	0±0	0±0	0±0
	pyrollidine	0±0	0±0	0±0	0±0	0±0	0±0
	histamine	0±0	0±0	0±0	0±0	0±0	0±0
	piperidine	0±0	0±0	0±0	0±0	0±0	0±0
	cadaverine	0±0	0±0	0±0	0±0	0±0	0±0
	putresine	0±0	0±0	0±0	0±0	0±0	0±0
	5-hydoxytryptophan	0±0	0±0	0±0	0±0	0±0	0±0
	coumarin	0±0	0.04±0.04	0.09±0.01	0±0	0.04±0.03	0.1±0.01
	psoralen	0±0	0±0	0.02±0	0±0	0±0	0.02±0
	8-methylpsoralen	0±0	0±0	0±0	0±0	0±0	0±0
	bergapten	0±0	0±0	0±0	0±0	0±0	0±0
	tangeretin	0.04±0	0.04±0	0.05±0.01	0.05±0	0.05±0.01	0.06±0.01
	coumesterol	0±0	0±0	0±0	0±0	0±0	0±0
	catechin	0±0	0±0	0±0	0±0	0.1±0.17	0±0
	epicatechin	0±0	0±0	0±0	0±0	0±0	0±0
	gallocatechin	0±0	0±0	0±0	0±0	0±0	0±0
	epigallocatechin	0±0	0±0	0±0	0±0	0±0	0±0
	epigallocatechin gallate	0±0	0±0	0±0	0±0	0±0	0±0
	isoliquiritigenin	0±0	0±0	0±0	0±0	0±0	0±0
	phloretin	0±0	0±0	0±0	0±0	0±0	0±0
	imperatorin	0.01±0	0.01±0	0.01±0	0.01±0	0±0	0±0
	4-methylumbelliferone	0±0	0±0	0±0	0±0	0±0	0±0
	7-hydroxy-4-methyl coumarin	0±0	0±0	0±0	0±0	0±0	0±0
	4-hydroxy-6-methyl coumarin	0±0	0±0	0±0	0±0	0±0	0±0
	eriocitrin	0±0	0±0	0±0	0±0	0±0	0±0
	naringenin	0±0	0±0	0±0	0±0	0±0	0±0
	naringin	0±0	0±0	0±0	0±0	0±0	0±0
	hesperitin	0±0	0±0	0±0	0±0	0±0	0±0
	kaempferol	0±0	0±0	0±0	0±0	0±0	0±0
	morin	0±0	0±0	0±0	0±0	0±0	0±0
	quercetin	0±0	0±0	0±0	0±0	0±0	0±0
	myricetin	0±0	0±0	0±0	0±0	0±0	0±0
	quercetin-3-glucoside	0±0	0±0	0±0	0±0	0±0	0±0
	taxifolin	0±0	0±0	0±0	0±0	0±0	0±0
	genstein	0±0	0±0	0±0	0±0	0±0	0±0
	glycitein	0±0	0±0	0±0	0±0	0±0	0±0
	scopoletin	0±0	0±0	0±0	0±0	0±0	0±0
	umbelliferone	28.68±1.89	2.77±0.16	0.59±0.33	34.64±5.31	1.97±0.13	0.27±0.09
	7,8-dihydroxy-6-methyl coumarin	0±0	0±0	0±0	0±0	0±0	0±0
	neohesperidin	0±0	0±0	0±0	0±0	0±0	0±0
	hesperidin	0±0	0±0	0±0	0±0	0±0	0±0
	quercitrin	0±0	0±0	0±0	0±0	0±0	0±0
	biochanin a	0±0	0±0	0±0	0±0	0±0	0.01±0.01
	poncirin	0±0	0±0	0±0	0±0	0±0	0±0
	didymin	0±0	0±0	0±0	0±0	0±0	0±0
	phloridzin	0±0	0±0	0±0	0±0	0±0	0±0
	daidzein	0±0	0±0	0±0	0±0	0±0	0±0
	galangin	0±0	0±0	0±0	0±0	0±0	0±0
	luteolin	0.03±0.01	0±0	0±0	0.01±0.01	0±0	0±0
	equol	0±0	0±0	0±0	0±0	0±0	0±0
	fisetin	0±0	0±0	0±0	0±0	0±0	0±0
	luteolinidin	0±0	0.05±0	0.04±0	0±0	0.08±0.01	0.04±0
	neoeriocitrin	0±0	0±0	0±0	0±0	0±0	0±0
	isorhamnetin	0±0	0±0	0±0	0±0	0±0	0±0
	formononetin	0.34±0.37	0.07±0.01	0.04±0.03	0.16±0.07	0.15±0.1	0.03±0.03
	apigenin	0.02±0	0±0	0±0	0.02±0	0±0	0±0
	gossypin	2.46±0.31	0.52±0.26	0±0	2.18±0.31	0.6±0.06	0±0
	secoisolariciresinol	0.21±0.04	0.04±0	0.2±0.04	0.05±0.01	0.03±0	0.12±0.01
	matairesinol	0.03±0	0.03±0.01	0.03±0	0.03±0	0.02±0.02	0.02±0
	enterodiol	0.03±0.01	0.03±0	0.02±0	0.02±0	0.01±0	0.01±0
	enterolactone	0.05±0	0.06±0.01	0.05±0	0.06±0	0.04±0.01	0.04±0
	syringaresinol	0±0	0±0	0±0	0±0	0±0	0±0
	pinoresinol	0.28±0.02	1.68±0.34	0.34±0.03	0.27±0.04	1.79±0.09	0.29±0.02
	lariciresinol	0±0	0±0	0±0	0±0	0±0	0±0
	hydroxy-matairesinol	0±0	0±0	0±0	0±0	0±0	0±0

## Sheet: pumpkin table S8
	Compound	Pumpkin seeds			Organic pumpkin seeds
		Free	Alkaline-bound	Acid-bound	Free	Alkaline-bound	Acid-bound
	salicylic acid	0.46±0.06	0±0	5.09±0.3	0.49±0.16	0.32±0.04	4.1±0.62
	m-hydroxybenzoic acid	0±0	0±0	0±0	0±0	0±0	0±0
	p-hydroxybenzoic acid	1.04±0.43	4.36±0.49	13.12±0.84	1.33±0.51	5.86±0.44	9.88±1.21
	2,3-dihydroxybenzoic acid	0.02±0	0.02±0.01	0.19±0.03	0.01±0.01	0.03±0	0.17±0.02
	2,4-dihydroxybenzoic acid	0±0	0±0	0±0	0±0	0±0	0±0
	2,5-dihydroxybenzoic acid	0.03±0.03	0.02±0.01	7.87±0.37	0.05±0.02	0±0	7.02±0.9
	2,6-dihydroxybenzoic acid	0.03±0	0.03±0	0±0	0.05±0.01	0.05±0.01	0±0
	protocatechuic acid	0.11±0.01	0.1±0.03	0.3±0.05	0.14±0.04	0.09±0.01	0.27±0.01
	3,5-dihydroxybenzoic acid	0±0	0±0	0±0	0±0	0±0	0±0
	o-anisic acid	0.59±0.03	0±0	0.7±0.18	0.54±0.35	0±0	0±0
	m-anisic acid	0±0	0±0	0±0	0±0	0±0	0±0
	p-anisic acid	0±0	0±0	0±0	0±0	0±0	0±0
	gallic acid	0±0	0±0	0±0	0±0	0±0	0±0
	vanillic acid	0±0	0.47±0.01	0.58±0.02	0.07±0.06	0.61±0.09	0.6±0.08
	syringic acid	0±0	0±0	0±0	0±0	0±0	0±0
	3,4-dimethoxybenzoic acid	0±0	0±0	0±0	0±0	0±0	0±0
	p-hydroxybenzaldehyde	0.56±0.1	3.28±0.27	3.17±0.32	0.62±0.19	3.8±0.2	2.4±0.69
	protocatachaldehyde	0±0	0±0	0.06±0.01	0±0	0±0	0.05±0.05
	3,4,5-trihydroxybenzaldehyde	0±0	0±0	0±0	0±0	0±0	0±0
	vanillin	0±0	0.2±0.03	0.84±0.06	0.06±0.01	0.25±0.05	0.73±0.17
	isovanillin	0±0	0±0	0±0	0±0	0±0	0±0
	syringin	0±0	0±0	0±0	0±0	0±0	0±0
	3-methoxybenzaldehyde	0±0	0±0	0±0	0±0	0±0	0±0
	3,4-dimethoxybenzaldehyde	0±0	0±0	0±0	0±0	0±0	0±0
	3,4,5-trimethoxybenzaldehyde	0±0	0±0	0±0	0±0	0±0	0±0
	cinnamic acid	0.73±0.09	0.29±0.06	0.14±0.01	0.79±0.09	0.39±0.16	0.07±0.02
	o-coumaric acid	0±0	0±0	0±0	0±0	0±0	0±0
	m-coumaric acid	0±0	0±0	0±0	0±0	0±0	0±0
	p-coumaric acid	0.4±0.11	0.41±0.08	0±0	0.38±0.1	0.38±0.06	0±0
	caffeic acid	0.09±0.01	0.06±0.11	0.25±0.06	0.14±0.01	0±0	0.28±0.07
	ferulic acid	0.03±0	0.2±0.02	0.08±0.01	0.06±0	0.3±0.04	0.08±0.03
	sinapic acid	0±0	0.18±0.03	0±0	0±0	0.27±0.14	0±0
	3-methoxycinnamic acid	0±0	0±0	0±0	0±0	0±0	0±0
	4-methoxycinnamic acid	0±0	0±0	0±0	0±0	0±0	0±0
	3,4-dimethoxycinnamic acid	0±0	0±0	0±0	0±0	0±0	0±0
	3,4,5-trimethoxycinnamic acid	0±0	0±0	0±0	0±0	0±0	0±0
	phenylpropionic acid	0±0	0±0	0±0	0±0	0±0	0±0
	2-hydroxyphenylpropionic acid	0±0	0±0	0±0	0±0	0±0	0±0
	3-hydroxyphenylpropionic acid	0±0	0±0	0±0	0±0	0±0	0±0
	4-hydroxyphenylpropionic acid	0±0	0±0	0±0	0±0	0±0	0±0
	3,4-dihydroxyphenylpropionic acid	0±0	0±0	0±0	0±0	0±0	0±0
	4-hydroxy-3-methoxyphenylpropionic acid	0±0	0±0	0±0	0±0	0±0	0±0
	3-methoxyphenylpropionic acid	0±0	0±0	0±0	0±0	0±0	0±0
	phenol	0±0	0±0	0±0	0±0	0±0	0±0
	1,2-hydroxybenzene	0±0	0±0	0±0	0±0	0±0	0±0
	1,3-hydroxybenzene	0±0	0±0	0±0	0±0	0±0	0±0
	1,2,3-trihydroxybenzene	0±0	0±0	0±0	0±0	0±0	0±0
	4-hydroxyacetophenone	0.03±0	0.02±0	0.06±0	0.03±0.01	0.03±0.01	0.05±0.02
	4-hydroxy-3-methoxyacetophenone	0±0	0±0	0.02±0	0±0	0±0	0.03±0
	4-hydroxy-3,5-dimethoxyacetophenone	0±0	0±0	0±0	0±0	0±0	0±0
	3,4-dimethoxyacetophenone	0±0	0±0	0±0	0±0	0±0	0±0
	3,4,5-trimethoxyacetophenone	0±0	0±0	0±0	0±0	0±0	0±0
	phenylacetic acid	0.21±0.03	0.09±0.01	0±0	0.27±0.05	0.15±0.01	0±0
	3-hydroxyphenylacetic acid	0.8±0.09	0.45±0.09	7.8±0.33	0.93±0.3	0.61±0.04	9.23±1.53
	4-hydroxyphenylacetic acid	0±0	0±0	0±0	0±0	0±0	0±0
	3,4-dihydroxyphenylacetic acid	0±0	0±0	0±0	0±0	0±0	0±0
	4-hydroxy-3-methoxyphenylacetic acid	0±0	0±0	0±0	0±0	0±0	0±0
	4-methoxyphenylacetic acid	0±0	0±0	0±0	0±0	0±0	0±0
	mandelic acid	0±0	0±0	0±0	0±0	0±0	0±0
	3-hydroxymandelic acid	0±0	0±0	0±0	0±0	0±0	0±0
	4-hydroxymandelic acid	0±0	0±0	0±0	0±0	0±0	0±0
	3,4-dihydroxymandelic acid	0±0	0±0	0±0	0±0	0±0	0±0
	4-hydroxy-3-methoxymandelic acid	0±0	0±0	0±0	0±0	0±0	0±0
	phenylpyruvic acid	2.16±0.01	1.86±0.14	1.9±0.39	1.77±0.2	1.61±0.22	0.84±0.4
	4-hydroxyphenylpyruvic acid	10.19±0.71	11.87±1.24	14.11±4.32	14.43±2.9	11±0.46	14.32±4.93
	benzoic acid	2.88±0.32	9.77±0.97	3.54±0.15	3.15±0.68	10.9±0.21	3.32±0.6
	phenyllactic acid	0.46±0.06	0.34±0.04	0.39±0.02	0.53±0.07	0.16±0.08	0.09±0.02
	4-hydroxyphenyllactic acid	0±0	0±0	0±0	0±0	0±0	0±0
	anthranilic acid	0±0	0.14±0.01	0±0	0±0	0.15±0.02	0±0
	quinadilic acid	0.01±0	0±0	0±0	0.01±0	0±0	0.01±0
	chlorogenic acid	0±0	0±0	0±0	0±0	0±0	0±0
	0-hydroxyhippuric acid	0±0	0±0	0±0	0±0	0±0	0±0
	ethylferulate	0±0	0±0	0±0	0±0	0±0	0±0
	4-hydroxy-3-methoxybenzyl alcohol	0±0	0±0	0±0	0±0	0±0	0±0
	3-methyoxy-4-hydroxycinnanmic alcholol	0±0	0±0	0±0	0±0	0±0	0±0
	p-cresol	0±0	0±0	0.37±0.04	0±0	0±0	0.29±0.08
	4-ethylphenol	0±0	0.05±0.01	0.06±0	0.02±0.04	0.06±0.02	0.07±0
	4-methylcatechol	0±0	0±0	0.01±0	0±0	0±0	0.01±0
	2ohbalc	0.06±0	0±0	0±0	0.04±0.01	0±0	0±0
	tyrosol	0±0	0±0	26.9±1.44	0±0	0±0	28.1±0.82
	hydroxytyrosol	0±0	0±0	0.55±0.04	0±0	0±0	0.47±0.11
	ellagic acid	0±0	0±0	0±0	0±0	0±0	0±0
	ferulic dimer (5-5 linked)	0±0	0±0	0±0	0±0	0±0	0±0
	ferulic dimer (8-8 linked)	0±0	0±0	0±0	0.02±0	0±0	0±0
	ferulic dimer (8-5 linked)	0±0	0±0	0±0	0±0	0±0	0±0
	hydrogenated ferulic dimer h5-5	0±0	0±0	0±0	0±0	0±0	0±0
	reservatrol	0±0	0±0	0±0	0±0	0±0	0±0
	indole	0±0	0±0	0±0	0±0	0±0	0±0
	indole-3-acetic acid	0±0	0±0	0±0	0±0	0±0	0±0
	indole-3-acrylic acid	0±0	0±0	0±0	0±0	0±0	0±0
	indole-3-propionic acid acid	0±0	0±0	0±0	0±0	0±0	0±0
	indole-3-carbinol	0±0	0±0	0.05±0	0±0	0±0	0±0
	indole-3-carboxylic acid	0.05±0.02	0.07±0.02	0±0	0.04±0.01	0.08±0.01	0±0
	indole-3-pyruvic acid	10.73±0.37	13.62±1.07	121.19±16.62	9.71±2.49	16.18±1.21	104.47±35.21
	indole-3-methyl	0±0	0±0	0±0	0±0	0±0	0±0
	indoe-3-lactic acid	0±0	0±0	0±0	0.04±0.01	0±0	0±0
	indole-3-acrylic acid	0±0	0.03±0	0±0	0±0	0.02±0.01	0±0
	spermine	0±0	0±0	0±0	0±0	0±0	0±0
	spermidine	0±0	0±0	0±0	0±0	0±0	0±0
	tyromine	0±0	0±0	0±0	0±0	0±0	0±0
	pyrollidine	0±0	0±0	0±0	0±0	0±0	0±0
	histamine	0±0	0±0	0±0	0±0	0±0	0±0
	piperidine	0±0	0±0	0±0	0±0	0±0	0±0
	cadaverine	0±0	0±0	0±0	0±0	0±0	0±0
	putresine	0±0	0±0	0±0	0±0	0±0	0±0
	5-hydoxytryptophan	0±0	0±0	0±0	0±0	0±0	0±0
	coumarin	0±0	0±0	0±0	0±0	0±0	0±0
	psoralen	0±0	0±0	0.02±0	0±0	0±0	0.01±0
	8-methylpsoralen	0±0	0±0	0±0	0±0	0±0	0±0
	bergapten	0±0	0±0	0±0	0±0	0±0	0±0
	tangeretin	0.04±0	0.05±0	0.05±0	0.04±0	0.04±0.01	0.05±0
	coumesterol	0±0	0.05±0.09	0±0	0±0	0±0	0±0
	catechin	0±0	0±0	0±0	0±0	0±0	0±0
	epicatechin	0±0	0±0	0±0	0±0	0±0	0±0
	gallocatechin	0±0	0±0	0±0	0±0	0±0	0±0
	epigallocatechin	0±0	0±0	0±0	0±0	0±0	0±0
	epigallocatechin gallate	0±0	0±0	0±0	0±0	0±0	0±0
	isoliquiritigenin	0±0	0±0	0±0	0±0	0±0	0±0
	phloretin	0±0	0±0	0±0	0±0	0±0	0±0
	imperatorin	0.01±0	0.01±0	0.01±0	0.01±0	0.01±0	0.01±0
	4-methylumbelliferone	0±0	0±0	0±0	0±0	0±0	0±0
	7-hydroxy-4-methyl coumarin	0±0	0±0	0±0	0±0	0±0	0±0
	4-hydroxy-6-methyl coumarin	0±0	0±0	0±0	0±0	0±0	0±0
	eriocitrin	0±0	0±0	0±0	0±0	0±0	0±0
	naringenin	0±0	0±0	0±0	0±0	0±0	0±0
	naringin	0±0	0.23±0.39	0±0	0±0	0±0	0±0
	hesperitin	0±0	0±0	0±0	0±0	0±0	0±0
	kaempferol	0±0	0±0	0±0	0±0	0±0	0±0
	morin	0±0	0±0	0±0	0±0	0±0	0±0
	quercetin	0±0	0±0	0±0	0±0	0±0	0±0
	myricetin	0±0	0±0	0±0	0±0	0±0	0±0
	quercetin-3-glucoside	0±0	0±0	0±0	0±0	0±0	0±0
	taxifolin	0±0	0±0	0±0	0±0	0±0	0±0
	genstein	0±0	6.82±11.82	0±0	0±0	0±0	0±0
	glycitein	0±0	0±0	0±0	0±0	0±0	0±0
	scopoletin	0±0	0±0	0±0	0±0	0±0	0±0
	umbelliferone	0±0	0±0	0±0	0±0	0±0	0±0
	7,8-dihydroxy-6-methyl coumarin	0±0	0±0	0±0	0±0	0±0	0±0
	neohesperidin	0±0	0±0	0±0	0±0	0±0	0±0
	hesperidin	0±0	0±0	0±0	0±0	0±0	0±0
	quercitrin	0±0	0±0	0±0	0±0	0±0	0±0
	biochanin a	0±0	0±0	0±0	0±0	0±0	0±0
	poncirin	0±0	0±0	0±0	0±0	0±0	0±0
	didymin	0±0	0±0	0±0	0±0	0±0	0±0
	phloridzin	0±0	0±0	0±0	0±0	0±0	0±0
	daidzein	0±0	0±0	0±0	0±0	0±0	0±0
	galangin	0±0	0±0	0±0	0±0	0±0	0±0
	luteolin	0.01±0.01	0±0	0±0	0±0	0±0	0±0
	equol	0±0	0±0	0±0	0±0	0±0	0±0
	fisetin	0±0	0±0	0±0	0±0	0±0	0±0
	luteolinidin	0±0	0±0	0±0	0±0	0±0	0±0
	neoeriocitrin	0±0	0±0	0±0	0±0	0±0	0±0
	isorhamnetin	0±0	0±0	0.01±0.01	0±0	0±0	0±0
	formononetin	0.9±0.57	0.12±0.11	0.04±0.01	5.56±5.72	0.14±0.15	0.05±0.01
	apigenin	0±0	0±0	0±0	0±0	0±0	0±0
	gossypin	0±0	0±0	0±0	0±0	0±0	0±0
	secoisolariciresinol	0.02±0	0.03±0.01	0±0	0.03±0	0.01±0.01	0±0
	matairesinol	0.05±0	0.04±0	0.04±0.01	0.04±0.01	0.01±0.02	0±0
	enterodiol	0.04±0	0.03±0	0.03±0.01	0.04±0	0.01±0.01	0±0
	enterolactone	0.08±0	0.07±0.01	0.06±0	0.05±0.01	0.01±0.01	0±0
	syringaresinol	0±0	0±0	0±0	0±0	0±0	0±0
	pinoresinol	0.04±0.01	0.05±0.01	0.02±0.03	0.04±0	0.01±0.01	0±0
	lariciresinol	0±0	0±0	0±0	0±0	0±0	0±0
	hydroxy-matairesinol	0±0	0±0	0±0	0±0	0±0	0±0

## Sheet: flaxseed able S9
	Compound	Brown flaxseed			Organic golden flaxseed			Organic brown flaxseed
		Free	Alkaline-bound	Acid-bound	Free	Alkaline-bound	Acid-bound	Free	Alkaline-bound	Acid-bound
	salicylic acid	0.86±0.13	0.5±0.49	1.76±0.37	0.3±0.02	0±0	1.33±0.25	0±0	0±0	0±0
	m-hydroxybenzoic acid	0±0	0±0	0±0	0±0	0±0	0±0	0±0	0±0	0±0
	p-hydroxybenzoic acid	2.92±0.56	4.73±0.32	15.19±3.55	2.8±0.13	10.69±1.3	22±1.71	2.24±0.3	5.56±0.5	2.24±0.3
	2,3-dihydroxybenzoic acid	0.01±0.02	0.03±0.02	0.09±0.01	0±0	0±0	0.09±0.01	0.02±0.02	0±0	0.02±0.02
	2,4-dihydroxybenzoic acid	0±0	0±0	0±0	0±0	0±0	0±0	0±0	0±0	0±0
	2,5-dihydroxybenzoic acid	0.48±0.16	0.06±0.11	5.15±1.61	0.18±0.03	0±0	1.92±0.19	0.18±0.04	0±0	0.18±0.04
	2,6-dihydroxybenzoic acid	0.14±0.02	0±0	0±0	0±0	0±0	0±0	0±0	0±0	0±0
	protocatechuic acid	0.48±0.21	0.27±0.06	0.59±0.05	0.2±0.03	0.2±0.03	0.6±0.09	0.44±0.04	0.32±0.04	0.44±0.04
	3,5-dihydroxybenzoic acid	0±0	0±0	0±0	0±0	0±0	0±0	0±0	0±0	0±0
	o-anisic acid	0±0	0±0	0±0	0±0	0±0	0±0	0±0	0±0	0±0
	m-anisic acid	0±0	0±0	0±0	0±0	0±0	0±0	0±0	0±0	0±0
	p-anisic acid	0±0	0±0	0±0	0±0	0±0	1.29±0.07	0±0	0.69±0.07	0±0
	gallic acid	1.37±0.25	1.37±0.37	1.92±0.34	0±0	0±0	0±0	2.08±0.31	1.09±0.64	2.08±0.31
	vanillic acid	0.68±0.27	0.42±0.05	1.83±0.39	0.94±0.13	0.66±0.1	3.37±0.39	0.95±0.22	0.68±0.04	0.95±0.22
	syringic acid	0±0	0±0	0±0	0±0	0±0	0±0	0±0	0±0	0±0
	3,4-dimethoxybenzoic acid	0±0	0±0	0±0	0±0	0±0	0±0	0±0	0±0	0±0
	p-hydroxybenzaldehyde	0.45±0.13	0.47±0.08	0.75±0.2	1.06±0.15	3.39±0.3	2.46±0.26	0.46±0.07	0.69±0.21	0.46±0.07
	protocatachaldehyde	0.08±0.02	0.2±0.03	0.33±0.03	0.09±0	0.19±0.04	0.28±0.05	0.13±0.01	0.34±0.12	0.13±0.01
	3,4,5-trihydroxybenzaldehyde	1.14±0.17	4.25±1.02	2.16±0.37	0±0	0±0	0±0	1.52±0.4	3.57±2.16	1.52±0.4
	vanillin	2.03±2.35	1.01±0.19	2.01±0.41	1.69±0.04	1.7±0.11	3.48±0.31	1.51±0.22	1.59±0.32	1.51±0.22
	isovanillin	0±0	0±0	0±0	0±0	0±0	0±0	0±0	0±0	0±0
	syringin	0±0	0±0	0.01±0.02	0±0	0.03±0.01	0±0	0±0	0.04±0.03	0±0
	3-methoxybenzaldehyde	0±0	0±0	0±0	0±0	0±0	0±0	0±0	0±0	0±0
	3,4-dimethoxybenzaldehyde	0±0	0±0	0±0	0±0	0±0	0±0	0±0	0±0	0±0
	3,4,5-trimethoxybenzaldehyde	0±0	0±0	0±0	0±0	0±0	0±0	0±0	0.02±0.03	0±0
	cinnamic acid	0.6±0.08	0.47±0.03	0.54±0.04	0.56±0.04	0.68±0.09	0.64±0.1	0.61±0.09	0.67±0.15	0.61±0.09
	o-coumaric acid	0±0	0±0	0±0	0±0	0±0	0±0	0±0	0±0	0±0
	m-coumaric acid	0±0	0±0	0±0	0±0	0±0	0±0	0±0	0±0	0±0
	p-coumaric acid	1±0.1	12.44±0.36	28.55±6.66	0±0	9.63±0.9	30.58±4.29	0±0	10.32±0.85	0±0
	caffeic acid	0.21±0.08	6.07±0.36	9.93±2.39	0±0	1.9±0.23	9.57±1.33	0±0	2.75±1.77	0±0
	ferulic acid	1.51±0.19	60.31±5.29	27.07±4.52	0.96±0.07	82.67±9.73	38.41±4.21	1.39±0.23	62.98±3.37	1.39±0.23
	sinapic acid	0.06±0.1	1.23±0.35	0.7±0.17	0±0	8.55±5.7	0.67±0.04	0±0	6.78±3.23	0±0
	3-methoxycinnamic acid	0±0	0±0	0±0	0±0	0±0	0±0	0±0	0±0	0±0
	4-methoxycinnamic acid	0±0	0±0	0±0	0±0	0±0	0±0	0±0	0±0	0±0
	3,4-dimethoxycinnamic acid	0±0	0.1±0.09	0±0	0±0	0.22±0.03	0±0	0±0	0.19±0.01	0±0
	3,4,5-trimethoxycinnamic acid	0±0	0±0	0±0	0±0	0±0	0±0	0±0	0±0	0±0
	phenylpropionic acid	0±0	0±0	0±0	0±0	0±0	0±0	0±0	0±0	0±0
	2-hydroxyphenylpropionic acid	0±0	0±0	0±0	0±0	0±0	0±0	0±0	0±0	0±0
	3-hydroxyphenylpropionic acid	0±0	0±0	0±0	0±0	0±0	0±0	0±0	0±0	0±0
	4-hydroxyphenylpropionic acid	0±0	0±0	4.78±0.21	0±0	0±0	3.9±0.48	0±0	0±0	0±0
	3,4-dihydroxyphenylpropionic acid	0±0	0±0	0±0	0±0	0±0	0±0	0±0	0±0	0±0
	4-hydroxy-3-methoxyphenylpropionic acid	0.16±0.03	0.1±0.08	1.87±0.31	0±0	0±0	1.95±0.2	0±0	0.17±0.01	0±0
	3-methoxyphenylpropionic acid	0±0	0±0	0±0	0±0	0±0	0±0	0±0	0±0	0±0
	phenol	10.87±0.87	5.12±8.87	19.36±4.24	11.84±0.91	0±0	23.96±2.91	10.09±0.67	9.35±2.25	10.09±0.67
	1,2-hydroxybenzene	0±0	0±0	0±0	0±0	0±0	0±0	0±0	0±0	0±0
	1,3-hydroxybenzene	0±0	0±0	0±0	0±0	0±0	0±0	0±0	0±0	0±0
	1,2,3-trihydroxybenzene	0±0	0±0	0±0	0±0	0±0	0±0	0±0	0±0	0±0
	4-hydroxyacetophenone	0.02±0.02	0.04±0	0.42±0.1	0±0	0.06±0.01	0.42±0.03	0±0	0.05±0	0±0
	4-hydroxy-3-methoxyacetophenone	0.06±0.1	0.07±0.01	0.37±0.09	0±0	0.13±0.03	0.58±0.07	0.03±0.03	0.1±0	0.03±0.03
	4-hydroxy-3,5-dimethoxyacetophenone	0±0	0±0	0±0	0±0	0±0	0±0	0±0	0±0	0±0
	3,4-dimethoxyacetophenone	0±0	0±0	0±0	0±0	0±0	0±0	0±0	0±0	0±0
	3,4,5-trimethoxyacetophenone	0±0	0±0	0±0	0±0	0±0	0±0	0±0	0±0	0±0
	phenylacetic acid	0.76±0.08	0.5±0.1	0±0	0.5±0.09	0.53±0.05	0±0	0.66±0.03	0.57±0.07	0.66±0.03
	3-hydroxyphenylacetic acid	0±0	0±0	2.23±0.35	0.05±0.09	0±0	2.64±0.14	0±0	0±0	0±0
	4-hydroxyphenylacetic acid	0±0	0±0	0±0	0±0	0±0	0±0	0±0	0±0	0±0
	3,4-dihydroxyphenylacetic acid	0±0	0±0	0±0	0±0	0±0	0±0	0±0	0±0	0±0
	4-hydroxy-3-methoxyphenylacetic acid	0±0	0±0	0±0	0±0	0±0	0±0	0±0	0±0	0±0
	4-methoxyphenylacetic acid	0±0	0±0	0±0	0±0	0±0	0±0	0±0	0±0	0±0
	mandelic acid	0±0	0±0	0±0	0±0	0±0	0±0	0±0	0±0	0±0
	3-hydroxymandelic acid	0±0	0±0	0±0	0±0	0±0	0±0	0±0	0±0	0±0
	4-hydroxymandelic acid	0±0	0±0	0±0	0±0	0±0	0±0	0±0	0±0	0±0
	3,4-dihydroxymandelic acid	0±0	0±0	0±0	0±0	0±0	0±0	0±0	0±0	0±0
	4-hydroxy-3-methoxymandelic acid	0±0	0±0	0±0	0±0	0±0	0±0	0±0	0±0	0±0
	phenylpyruvic acid	1.54±0.08	0±0	0±0	1.2±0.14	0±0	0±0	1.65±0.14	0±0	1.65±0.14
	4-hydroxyphenylpyruvic acid	1.78±0.21	0.72±0.03	1.2±0.21	1.29±0.19	0.59±0.05	1.37±0.27	1.45±0.2	0.54±0.12	1.45±0.2
	benzoic acid	2.9±1.37	2.57±0.31	2±0.23	1.88±0.18	2.02±0.1	2.38±0.19	2.3±0.07	2.3±0.21	2.3±0.07
	phenyllactic acid	0.22±0.04	0.12±0.01	0.18±0.01	0.16±0.03	0.15±0.03	0.19±0.05	0.22±0.04	0.14±0.03	0.22±0.04
	4-hydroxyphenyllactic acid	0±0	0±0	0±0	0±0	0±0	0±0	0±0	0±0	0±0
	anthranilic acid	0±0	0.05±0.01	0±0	0±0	0.04±0.04	0±0	0±0	0.06±0.01	0±0
	quinadilic acid	0±0	0±0	0±0	0±0	0±0	0±0	0±0	0±0	0±0
	chlorogenic acid	0.13±0.03	0±0	0±0	0±0	0±0	0±0	0.15±0.03	0±0	0.15±0.03
	0-hydroxyhippuric acid	0±0	0±0	0±0	0±0	0±0	0±0	0±0	0±0	0±0
	ethylferulate	0±0	0±0	0±0	0±0	0±0	0±0	0±0	0±0	0±0
	4-hydroxy-3-methoxybenzyl alcohol	1.07±0.12	1.12±0.16	2.11±0.88	4.1±0.9	1.13±0.08	2.01±0.46	2.54±0.53	2.24±0.17	2.54±0.53
	3-methyoxy-4-hydroxycinnanmic alcholol	0.88±0.16	0±0	0±0	1.99±0.15	1.43±0.22	0±0	1.01±0.19	2.81±0.54	1.01±0.19
	p-cresol	2.33±0.51	1.9±0.67	0±0	3.73±0.21	1.35±1.18	0.7±1.21	2.42±0.17	2.38±0.21	2.42±0.17
	4-ethylphenol	0.57±0.12	0.6±0.06	1.32±0.2	0.88±0.17	0.67±0.1	1.28±0.03	0.68±0.13	0.71±0.08	0.68±0.13
	4-methylcatechol	0±0	0±0	1.01±0.21	0±0	0.02±0	1.45±0.23	0±0	0.02±0	0±0
	2ohbalc	0±0	0±0	0±0	0±0	0±0	0±0	0±0	0±0	0±0
	tyrosol	0±0	0±0	0.08±0.02	0±0	0±0	0.08±0.01	0±0	0±0	0±0
	hydroxytyrosol	0.01±0	0.01±0	0.39±0.03	0±0	0±0	0.24±0.05	0±0	0±0	0±0
	ellagic acid	0±0	0±0	0±0	0±0	0±0	0±0	0±0	0±0	0±0
	ferulic dimer (5-5 linked)	0±0	0.37±0.04	0±0	0±0	0.41±0.06	0±0	0±0	0.56±0.03	0±0
	ferulic dimer (8-8 linked)	0±0	0±0	0±0	0±0	0±0	0±0	0±0	0±0	0±0
	ferulic dimer (8-5 linked)	0±0	1.29±0.22	0±0	0±0	1.51±0.28	0±0	0±0	1.74±0.1	0±0
	hydrogenated ferulic dimer h5-5	0±0	0±0	0±0	0±0	0±0	0±0	0±0	0±0	0±0
	reservatrol	0±0	0±0	0±0	0±0	0±0	0±0	0±0	0±0	0±0
	indole	0±0	0±0	0±0	0±0	0±0	0±0	0±0	0±0	0±0
	indole-3-acetic acid	0.61±0.01	0.55±0.01	0.5±0.03	0.52±0.03	0.67±0.07	0.74±0.22	0.49±0.06	0.65±0.07	0.49±0.06
	indole-3-acrylic acid	0±0	0±0	0±0	0±0	0±0	0±0	0±0	0±0	0±0
	indole-3-propionic acid acid	0±0	0±0	0±0	0±0	0±0	0±0	0±0	0±0	0±0
	indole-3-carbinol	0±0	0±0	0±0	0±0	0±0	0±0	0±0	0±0	0±0
	indole-3-carboxylic acid	0.03±0.03	0.06±0.01	0±0	0±0	0±0	0±0	0±0	0±0	0±0
	indole-3-pyruvic acid	67.82±21.1	118.06±26.09	104.11±13.05	32.17±2.47	148.28±21.82	130.58±15.3	32.9±5.15	80.92±3.96	32.9±5.15
	indole-3-methyl	0±0	0±0	0±0	0±0	0±0	0±0	0±0	0±0	0±0
	indoe-3-lactic acid	0±0	0±0	0±0	0±0	0±0	0±0	0±0	0±0	0±0
	indole-3-acrylic acid	0±0	0.12±0.02	0±0	0±0	0.13±0.01	0±0	0±0	0.13±0.02	0±0
	spermine	0±0	0±0	0±0	0±0	0±0	0±0	0±0	0±0	0±0
	spermidine	0±0	0±0	0±0	0±0	0±0	0±0	0±0	0±0	0±0
	tyromine	0±0	0±0	0±0	0±0	0±0	0±0	0±0	0±0	0±0
	pyrollidine	0±0	0±0	0±0	0±0	0±0	0±0	0±0	0±0	0±0
	histamine	0±0	0±0	0±0	0±0	0±0	0±0	0±0	0±0	0±0
	piperidine	0±0	0±0	0±0	0±0	0±0	0±0	0±0	0±0	0±0
	cadaverine	0±0	0±0	0±0	0±0	0±0	0±0	0±0	0±0	0±0
	putresine	0±0	0±0	0±0	0±0	0±0	0±0	0±0	0±0	0±0
	5-hydoxytryptophan	0±0	0±0	0±0	0±0	0±0	0±0	0±0	0±0	0±0
	coumarin	0±0	0±0	0±0	0±0	0±0	0.16±0.02	0.09±0.02	0±0	0.09±0.02
	psoralen	0±0	0±0	0±0	0±0	0±0	0±0	0±0	0±0	0±0
	8-methylpsoralen	0±0	0±0	0±0	0.02±0.01	0±0	0±0	0.3±0.06	0.01±0	0.3±0.06
	bergapten	0±0	0±0	0±0	0.01±0	0±0	0±0	0.16±0.04	0.01±0	0.16±0.04
	tangeretin	0.01±0	0.02±0	0.02±0	0.02±0	0.02±0	0.01±0.01	0.02±0	0±0	0.02±0
	coumesterol	0±0	0±0	0±0	0±0	0±0	0.07±0.06	0±0	0±0	0±0
	catechin	0±0	0±0	0±0	0±0	0±0	0±0	0±0	0.02±0.02	0±0
	epicatechin	0±0	0±0	0±0	0±0	0±0	0±0	0±0	0±0	0±0
	gallocatechin	0.06±0.01	0.08±0.05	0±0	0±0	0±0	0±0	0.09±0.02	0.04±0.03	0.09±0.02
	epigallocatechin	0.03±0.01	0.03±0.01	0±0	0±0	0±0	0±0	0.03±0.01	0.02±0.01	0.03±0.01
	epigallocatechin gallate	0±0	0±0	0±0	0±0	0±0	0±0	0±0	0±0	0±0
	isoliquiritigenin	0±0	0±0	0±0	0±0	0±0	0±0	0±0	0±0	0±0
	phloretin	0±0	0±0	0±0	0±0	0±0	0±0	0±0	0±0	0±0
	imperatorin	0±0	0±0	0±0	0±0	0±0	0±0	0.03±0.01	0±0	0.03±0.01
	4-methylumbelliferone	0±0	0±0	0±0	0±0	0±0	0±0	0±0	0±0	0±0
	7-hydroxy-4-methyl coumarin	0±0	0±0	0±0	0±0	0±0	0±0	0±0	0±0	0±0
	4-hydroxy-6-methyl coumarin	0±0	0±0	0±0	0±0	0±0	0±0	0±0	0±0	0±0
	eriocitrin	0±0	0±0	0±0	0±0	0±0	0±0	0±0	0±0	0±0
	naringenin	0.01±0	0±0	0.01±0	0.01±0	0±0	0.01±0	0.03±0	0.01±0	0.03±0
	naringin	0±0	0±0	0±0	0±0	0±0	0±0	0±0	0±0	0±0
	hesperitin	0±0	0±0	0±0	0±0	0±0	0±0	0±0	0±0	0±0
	kaempferol	0.09±0.05	0.02±0	0.69±0.06	0±0	0.04±0.01	5.21±0.6	0±0	0.03±0	0±0
	morin	0±0	0±0	0±0	0±0	0±0	0±0	0±0	0±0	0±0
	quercetin	0.07±0.05	0.02±0	0.04±0	0±0	0±0	0.12±0.02	0±0	0±0	0±0
	myricetin	0±0	0.03±0.01	0.04±0.01	0±0	0±0	0±0	0±0	0.02±0.02	0±0
	quercetin-3-glucoside	0.01±0	0.23±0.03	0±0	0.01±0.02	0.71±0.17	0±0	0.01±0	0.56±0.16	0.01±0
	taxifolin	0.01±0.01	0.02±0.01	0±0	0±0	0±0	0±0	0±0	0±0	0±0
	genstein	0±0	0±0	0±0	0.01±0.01	0±0	0±0	0±0	0±0	0±0
	glycitein	0±0	0±0	0±0	0±0	0±0	0±0	0±0	0±0	0±0
	scopoletin	0±0	0±0	0±0	0±0	0±0	0±0	0±0	0±0	0±0
	umbelliferone	0±0	0±0	0±0	0±0	0±0	0±0	0±0	0±0	0±0
	7,8-dihydroxy-6-methyl coumarin	0±0	0±0	0±0	0±0	0±0	0±0	0±0	0±0	0±0
	neohesperidin	0±0	0±0	0±0	0±0	0±0	0±0	0±0	0±0	0±0
	hesperidin	0±0	0±0	0±0	0±0	0.01±0.01	0±0	0±0	0±0	0±0
	quercitrin	0±0	0±0	0±0	0±0.01	0±0	0±0	0±0	0±0	0±0
	biochanin a	0±0	0±0	0±0	0±0	0±0	0±0	0±0	0±0	0±0
	poncirin	0±0	0±0	0±0	0±0	0±0	0±0	0±0	0±0	0±0
	didymin	0±0	0±0	0±0	0±0	0±0	0±0	0±0	0±0	0±0
	phloridzin	0±0	0±0	0±0	0±0	0±0	0±0	0±0	0±0	0±0
	daidzein	0±0	0±0	0±0	0±0	0±0	0±0	0±0	0±0	0±0
	galangin	0±0	0±0	0±0	0±0	0±0	0±0	0±0	0±0	0±0
	luteolin	0±0	0±0	0±0	0±0	0±0	0±0	0±0	0±0	0±0
	equol	0±0	0±0	0±0	0±0	0±0	0±0	0±0	0±0	0±0
	fisetin	0±0	0±0	0±0	0±0	0±0	0±0	0±0	0±0	0±0
	luteolinidin	0±0	0±0	0±0	0±0	0±0	0±0	0±0	0±0	0±0
	neoeriocitrin	0±0	0±0	0±0	0±0	0±0	0±0	0±0	0±0	0±0
	isorhamnetin	0±0	0±0	0±0	0±0	0±0	0.04±0.01	0±0	0±0	0±0
	formononetin	0.02±0.01	0.02±0.01	0.01±0	0.01±0.01	0.01±0	0.01±0	0.01±0	0.02±0.01	0.01±0
	apigenin	0±0	0±0	0±0	0.01±0.01	0±0	0±0	0±0	0±0	0±0
	gossypin	0±0	0.11±0.01	0±0	0±0	0.09±0.02	0±0	0±0	0.1±0.03	0±0
	secoisolariciresinol	0.15±0.02	0.04±0	153.15±28.98	0.04±0	0.03±0.01	234.54±39.35	0.09±0.03	0.08±0	0.09±0.03
	matairesinol	0±0	0±0	0.62±0.06	0±0	0±0	0.11±0.01	0±0	0±0	0±0
	enterodiol	0±0	0±0	0±0	0±0	0±0	0±0	0±0	0±0	0±0
	enterolactone	0±0	0±0	0±0	0±0	0±0	0±0	0±0	0±0	0±0
	syringaresinol	0±0	0±0	0±0	0±0	0±0	0±0	0±0	0±0	0±0
	pinoresinol	0.09±0.03	0.07±0.01	0.23±0.03	0±0	0±0	0±0	0±0	0±0	0±0
	lariciresinol	0±0	0±0	0±0	0±0	0±0	0±0	0±0	0±0	0±0
	hydroxy-matairesinol	0±0	0±0	0±0	0±0	0±0	0±0	0±0	0±0	0±0

## Sheet: triticale table S10
	Compound	Triticale wholegrain flour			Triticale cereal/meal			Triticale rolled
		Free	Alkaline-bound	Acid-bound	Free	Alkaline-bound	Acid-bound	Free	Alkaline-bound	Acid-bound
	salicylic acid	0.21±0.02	0.47±0.03	0.38±0.02	0.23±0.04	0.37±0.04	0.38±0.05	0.31±0.16	0.33±0.06	0.31±0.16
	m-hydroxybenzoic acid	0±0	0±0	0±0	0±0	0±0	0±0	0±0	0±0	0±0
	p-hydroxybenzoic acid	0±0	1.32±0.12	1.31±0.18	0.11±0.03	0.98±0.11	1.41±0.21	0.11±0.01	0.87±0.16	0.11±0.01
	2,3-dihydroxybenzoic acid	0.02±0.01	0.02±0	0.05±0	0.02±0.01	0.02±0.01	0.04±0.01	0.02±0	0.02±0	0.02±0
	2,4-dihydroxybenzoic acid	0±0	0±0	0±0	0±0	0±0	0±0	0±0	0±0	0±0
	2,5-dihydroxybenzoic acid	0±0	0±0	0.18±0.04	0±0	0±0	0.18±0.06	0±0	0±0	0±0
	2,6-dihydroxybenzoic acid	0.03±0.01	0.02±0.01	0.05±0.01	0.02±0	0.02±0	0.09±0.02	0.06±0.01	0±0	0.06±0.01
	protocatechuic acid	0.25±0.02	0.29±0.01	0.24±0.03	0.24±0.05	0.23±0.02	0.26±0.02	0.29±0.02	0.28±0.02	0.29±0.02
	3,5-dihydroxybenzoic acid	0±0	0±0	0±0	0±0	0±0	0±0	0±0	0±0	0±0
	o-anisic acid	0±0	0±0	0.44±0.04	0.14±0.24	0.12±0.21	0.46±0.04	0±0	0±0	0±0
	m-anisic acid	0±0	0±0	0±0	0±0	0±0	0±0	0±0	0±0	0±0
	p-anisic acid	0±0	0±0	0±0	0±0	0±0	0±0	0±0	0±0	0±0
	gallic acid	0±0	0±0	0±0	0±0	0±0	0±0	0±0	0±0	0±0
	vanillic acid	0.46±0.09	2.2±0.38	1.29±0.21	0.37±0.04	1.59±0.11	1.36±0.17	0.42±0.08	2.14±0.32	0.42±0.08
	syringic acid	0.13±0.04	0.92±0.08	1.27±0.12	0.13±0.03	0.75±0.07	1.46±0.14	0.14±0.03	0.93±0.16	0.14±0.03
	3,4-dimethoxybenzoic acid	0±0	0±0	0±0	0±0	0±0	0±0	0±0	0±0	0±0
	p-hydroxybenzaldehyde	0±0	0.32±0.07	0.14±0.01	0.05±0.01	0.23±0.04	0.12±0.04	0.2±0.03	0.26±0.06	0.2±0.03
	protocatachaldehyde	0.16±0.05	0.39±0.05	0.15±0.02	0.12±0.02	0.29±0.03	0.19±0.01	0.2±0.02	0.27±0.02	0.2±0.02
	3,4,5-trihydroxybenzaldehyde	0±0	0±0	0±0	0±0	0±0	0±0	0±0	0±0	0±0
	vanillin	0.54±0.06	1.26±0.28	0.68±0.07	0.4±0.07	0.83±0.11	0.66±0.08	1.43±0.49	0.87±0.14	1.43±0.49
	isovanillin	0±0	0±0	0±0	0±0	0±0	0±0	0±0	0±0	0±0
	syringin	0.07±0	0.41±0.1	0.25±0.02	0.08±0.02	0.31±0.03	0.25±0.02	0.14±0.01	0.24±0.01	0.14±0.01
	3-methoxybenzaldehyde	0±0	0±0	0±0	0±0	0±0	0±0	0±0	0±0	0±0
	3,4-dimethoxybenzaldehyde	0±0	0±0	0±0	0±0	0±0	0±0	0±0	0±0	0±0
	3,4,5-trimethoxybenzaldehyde	0±0	0±0	0±0	0±0	0±0	0±0	0±0	0±0	0±0
	cinnamic acid	0.41±0.19	0.27±0.02	0.23±0.01	0.25±0.02	0.28±0.05	0.32±0.02	0.33±0.01	0.33±0.05	0.33±0.01
	o-coumaric acid	0±0	0±0	0±0	0±0	0±0	0±0	0±0	0±0	0±0
	m-coumaric acid	0±0	0±0	0±0	0±0	0±0	0±0	0±0	0±0	0±0
	p-coumaric acid	0±0	4.65±0.76	0.34±0.06	0±0	2.72±0.32	0±0	0±0	2.82±0.39	0±0
	caffeic acid	0.18±0.04	1±0.1	0.13±0.03	0.16±0.02	1.08±0.23	0.16±0.02	0.07±0	1.78±0.25	0.07±0
	ferulic acid	0.68±0.15	98.38±9.52	2.98±0.29	0.43±0.02	79.11±5.67	3.14±0.3	0.99±0.17	95.12±10.7	0.99±0.17
	sinapic acid	0.1±0.03	17.48±1.47	1.13±0.14	0.09±0.01	16.2±2.85	1.36±0.17	0.11±0.01	19.05±2.55	0.11±0.01
	3-methoxycinnamic acid	0±0	0±0	0±0	0±0	0±0	0±0	0±0	0±0	0±0
	4-methoxycinnamic acid	0±0	0±0	0±0	0±0	0±0	0±0	0±0	0±0	0±0
	3,4-dimethoxycinnamic acid	0±0	0±0	0±0	0±0	0±0	0±0	0±0	0±0	0±0
	3,4,5-trimethoxycinnamic acid	0±0	0±0	0±0	0±0	0±0	0±0	0±0	0±0	0±0
	phenylpropionic acid	0±0	0±0	0±0	0±0	0±0	0±0	0±0	0±0	0±0
	2-hydroxyphenylpropionic acid	0±0	0±0	0±0	0±0	0±0	0±0	0±0	0±0	0±0
	3-hydroxyphenylpropionic acid	0±0	0±0	0±0	0±0	0±0	0±0	0±0	0±0	0±0
	4-hydroxyphenylpropionic acid	0±0	0±0	0±0	0±0	0±0	0±0	0±0	0±0	0±0
	3,4-dihydroxyphenylpropionic acid	0±0	0±0	0±0	0±0	0±0	0±0	0±0	0±0	0±0
	4-hydroxy-3-methoxyphenylpropionic acid	0±0	0±0	0.39±0.03	0±0	0±0	0.39±0.05	0±0	0±0	0±0
	3-methoxyphenylpropionic acid	0±0	0±0	0±0	0±0	0±0	0±0	0±0	0±0	0±0
	phenol	3.23±0.4	3.71±0.13	5.79±0.91	2.41±0.37	2.98±0.32	4.54±0.63	2.75±0.46	3.32±0.28	2.75±0.46
	1,2-hydroxybenzene	0±0	0±0	0±0	0±0	0±0	0±0	0±0	0±0	0±0
	1,3-hydroxybenzene	0±0	0±0	0±0	0±0	0±0	0±0	0±0	0±0	0±0
	1,2,3-trihydroxybenzene	0±0	0±0	0±0	0±0	0±0	0±0	0±0	0±0	0±0
	4-hydroxyacetophenone	0±0	0.04±0.01	0.1±0.01	0±0	0.04±0.01	0.11±0.01	0±0	0.03±0	0±0
	4-hydroxy-3-methoxyacetophenone	0±0	0.16±0.03	0.14±0.02	0±0	0.12±0.01	0.14±0.01	0.04±0.03	0.13±0.03	0.04±0.03
	4-hydroxy-3,5-dimethoxyacetophenone	0±0	1.43±0.1	0±0	0±0	1.15±0.08	0±0	0±0	1.38±0.13	0±0
	3,4-dimethoxyacetophenone	0±0	0±0	0±0	0±0	0±0	0±0	0±0	0±0	0±0
	3,4,5-trimethoxyacetophenone	0±0	0±0	0±0	0±0	0±0	0±0	0±0	0±0	0±0
	phenylacetic acid	0.46±0.21	0.49±0.08	0±0	0.27±0.03	0.44±0.07	0±0	0.18±0.02	0.57±0.13	0.18±0.02
	3-hydroxyphenylacetic acid	0.23±0.2	0.49±0.03	0.87±0.02	0.39±0.08	0.54±0.06	0.96±0.11	0.41±0.05	0.56±0.12	0.41±0.05
	4-hydroxyphenylacetic acid	0±0	0±0	0±0	0±0	0±0	0±0	0±0	0±0	0±0
	3,4-dihydroxyphenylacetic acid	0±0	0±0	0±0	0±0	0±0	0±0	0±0	0±0	0±0
	4-hydroxy-3-methoxyphenylacetic acid	0±0	0±0	0±0	0±0	0±0	0±0	0±0	0±0	0±0
	4-methoxyphenylacetic acid	0±0	0±0	0±0	0±0	0±0	0±0	0±0	0±0	0±0
	mandelic acid	0±0	0±0	0±0	0±0	0±0	0±0	0±0	0±0	0±0
	3-hydroxymandelic acid	0±0	0±0	0±0	0±0	0±0	0±0	0±0	0±0	0±0
	4-hydroxymandelic acid	0±0	0±0	0±0	0±0	0±0	0±0	0±0	0±0	0±0
	3,4-dihydroxymandelic acid	0±0	0±0	0±0	0±0	0±0	0±0	0±0	0±0	0±0
	4-hydroxy-3-methoxymandelic acid	0±0	0±0	0±0	0±0	0±0	0±0	0±0	0±0	0±0
	phenylpyruvic acid	0.01±0	0.02±0	0.03±0.01	0.01±0	0.02±0	0.04±0.01	0.1±0	0.03±0.01	0.1±0
	4-hydroxyphenylpyruvic acid	3.98±0.53	6.93±0.37	4.85±2.37	3.98±1.08	4.51±1.1	3.91±1.69	4±0.44	6.63±1.11	4±0.44
	benzoic acid	0.63±0.06	1.1±0.17	1.39±0.19	0.71±0.09	1.01±0.05	1.35±0.09	0.73±0.2	1.28±0.35	0.73±0.2
	phenyllactic acid	0.07±0.01	0.07±0.01	0.21±0.01	0.1±0.03	0.09±0.03	0.26±0.03	0.16±0.01	0.11±0.01	0.16±0.01
	4-hydroxyphenyllactic acid	0±0	0±0	0±0	0±0	0±0	0±0	0±0	0±0	0±0
	anthranilic acid	0±0	0.07±0.01	0±0	0±0	0.06±0	0±0	0±0	0.05±0.01	0±0
	quinadilic acid	0±0	0±0	0±0	0±0	0±0	0±0	0±0	0±0	0±0
	chlorogenic acid	0±0	0±0	0±0	0±0	0±0	0±0	0±0	0±0	0±0
	0-hydroxyhippuric acid	0±0	0±0	0±0	0±0	0±0	0±0	0±0	0±0	0±0
	ethylferulate	0±0	0±0	0±0	0±0	0±0	0±0	0±0	0±0	0±0
	4-hydroxy-3-methoxybenzyl alcohol	0.03±0	0±0	0.07±0.02	0.04±0.01	0±0	0.08±0.02	0.12±0.02	0±0	0.12±0.02
	3-methyoxy-4-hydroxycinnanmic alcholol	0±0	0±0	0±0	0±0	0±0	0±0	0±0	0±0	0±0
	p-cresol	0±0	0±0	1.19±0.3	0±0	0±0	1.38±0.12	0±0	0±0	0±0
	4-ethylphenol	0±0	0±0	0±0	0±0	0±0	0±0	0±0	0±0	0±0
	4-methylcatechol	0±0	0±0	0±0	0±0	0±0	0±0	0±0	0±0	0±0
	2ohbalc	0±0	0±0	0±0	0±0	0±0	0±0	0±0	0±0	0±0
	tyrosol	0±0	0±0	0.23±0.01	0±0	0±0	0.32±0.1	0±0	0±0	0±0
	hydroxytyrosol	0±0	0±0	0±0	0±0	0±0	0±0	0±0	0±0	0±0
	ellagic acid	0±0	0±0	0±0	0±0	0±0	0±0	0±0	0±0	0±0
	ferulic dimer (5-5 linked)	0±0	14.33±1	0.22±0.05	0.01±0	12.72±1.07	0.38±0.04	0±0	16.9±3.26	0±0
	ferulic dimer (8-8 linked)	0±0	0±0	0±0	0±0	0±0	0±0	0±0	0±0	0±0
	ferulic dimer (8-5 linked)	0±0	17.52±0.96	0.48±0.11	0.01±0.01	13.95±1.28	0.75±0.04	0.07±0.01	31.6±6.66	0.07±0.01
	hydrogenated ferulic dimer h5-5	0±0	0±0	0±0	0±0	0±0	0±0	0±0	0±0	0±0
	reservatrol	0±0	0±0	0±0	0±0	0±0	0±0	0±0	0±0	0±0
	indole	0.74±0.09	2.13±0.13	0±0	0.8±0.1	2.06±0.09	0±0	0.54±0.04	2.25±0.41	0.54±0.04
	indole-3-acetic acid	0.21±0.12	1.17±0.16	0±0	0.06±0.01	1.27±0.18	0.05±0.02	0.11±0.02	1.08±0.24	0.11±0.02
	indole-3-acrylic acid	0±0	0±0	0±0	0±0	0±0	0±0	0±0	0±0	0±0
	indole-3-propionic acid acid	0±0	0±0	0±0	0±0	0±0	0±0	0±0	0±0	0±0
	indole-3-carbinol	0.04±0	0.2±0.01	0±0	0.04±0	0.27±0.03	0±0	0.04±0.01	0.2±0.03	0.04±0.01
	indole-3-carboxylic acid	0.1±0.02	0.31±0.05	0±0	0.11±0.01	0.3±0.02	0±0	0.08±0.01	0.33±0.05	0.08±0.01
	indole-3-pyruvic acid	7.96±1.18	8.66±1.31	18.76±17.11	4.96±1.03	6.57±1.14	20.93±18.16	7.44±1.36	7.42±1.32	7.44±1.36
	indole-3-methyl	0±0	0±0	0±0	0±0	0±0	0±0	0±0	0±0	0±0
	indoe-3-lactic acid	0.03±0	0.03±0	0.02±0.01	0.04±0.01	0.04±0	0.04±0.01	0.04±0	0.05±0.01	0.04±0
	indole-3-acrylic acid	0±0	0.01±0	0±0	0±0	0.01±0	0±0	0±0	0.01±0	0±0
	spermine	0.01±0	0.01±0	0.01±0.01	0.01±0	0.01±0	0.01±0	0.01±0	0.01±0	0.01±0
	spermidine	0.41±0.01	0.5±0.02	0.42±0.02	0.4±0.01	0.51±0.02	0.45±0.02	0.41±0.02	0.47±0.02	0.41±0.02
	tyromine	0±0	0±0	0±0	0±0	0±0	0±0	0±0	0±0	0±0
	pyrollidine	0±0	0±0	0±0	0±0	0±0	0±0	0±0	0±0	0±0
	histamine	0±0	0±0	0±0	0±0	0±0	0±0	0±0	0±0	0±0
	piperidine	0±0	0±0	0±0	0±0	0±0	0±0	0±0	0±0	0±0
	cadaverine	0±0	0.12±0.02	0±0	0±0	0.11±0	0±0	0±0	0.13±0.03	0±0
	putresine	0±0	0.52±0.01	0±0	0±0	0.36±0.01	0±0	0±0	0.4±0.07	0±0
	5-hydoxytryptophan	0±0	0±0	0±0	0±0	0±0	0±0	0±0	0±0	0±0
	coumarin	0±0	0±0	0±0	0±0	0±0	0±0	0±0	0±0	0±0
	psoralen	0±0	0±0	0.01±0.01	0±0	0±0	0.01±0.01	0±0	0±0.01	0±0
	8-methylpsoralen	0±0	0±0	0±0	0±0	0±0	0±0	0±0	0±0	0±0
	bergapten	0±0	0±0	0±0	0±0	0±0	0±0	0±0	0±0	0±0
	tangeretin	0±0	0±0	0±0	0±0	0±0	0±0	0±0	0±0	0±0
	coumesterol	0±0	0±0	0±0	0±0	0±0	0±0	0±0	0±0	0±0
	catechin	0±0	0±0	0±0	0±0	0±0	0±0	0±0	0±0	0±0
	epicatechin	0±0	0±0	0±0	0±0	0±0	0±0	0±0	0±0	0±0
	gallocatechin	0±0	0±0	0±0	0±0	0±0	0±0	0±0	0±0	0±0
	epigallocatechin	0±0	0±0	0±0	0±0	0±0	0±0	0±0	0±0	0±0
	epigallocatechin gallate	0±0	0±0	0±0	0±0	0±0	0±0	0±0	0±0	0±0
	isoliquiritigenin	0±0	0±0	0±0	0±0	0±0	0±0	0±0	0±0	0±0
	phloretin	0±0	0±0	0±0	0±0	0±0	0±0	0±0	0±0	0±0
	imperatorin	0±0	0±0	0±0	0±0	0±0	0±0	0±0	0±0	0±0
	4-methylumbelliferone	0±0	0±0	0±0	0±0	0±0	0±0	0±0	0±0	0±0
	7-hydroxy-4-methyl coumarin	0±0	0±0	0±0	0±0	0±0	0±0	0±0	0±0	0±0
	4-hydroxy-6-methyl coumarin	0±0	0±0	0±0	0±0	0±0	0±0	0±0	0±0	0±0
	eriocitrin	0±0	0±0	0±0	0±0	0±0	0±0	0±0	0±0	0±0
	naringenin	0±0	0±0	0.01±0	0±0	0±0	0.01±0	0±0	0±0	0±0
	naringin	0±0	0±0	0±0	0±0	0±0	0±0	0±0	0±0	0±0
	hesperitin	0±0	0±0	0.08±0.02	0±0	0±0	0.08±0.02	0±0	0±0	0±0
	kaempferol	0±0	0±0	0.11±0.03	0±0	0±0	0.12±0.02	0±0	0±0	0±0
	morin	0±0	0±0	0±0	0±0	0±0	0±0	0±0	0±0	0±0
	quercetin	0±0	0±0	0.09±0.03	0±0	0±0	0.11±0	0±0	0±0	0±0
	myricetin	0±0	0±0	0±0	0±0	0±0	0±0	0±0	0±0	0±0
	quercetin-3-glucoside	0±0	0±0	0±0	0±0	0±0	0±0	0±0	0±0	0±0
	taxifolin	0±0	0±0	0±0	0±0	0±0	0±0	0±0	0±0	0±0
	genstein	0±0	0±0	0.14±0.02	0±0	0±0	0.23±0.25	0±0	0±0	0±0
	glycitein	0±0	0±0	0±0	0±0	0±0	0±0	0±0	0±0	0±0
	scopoletin	0±0	0±0	0±0	0±0	0±0	0±0	0±0	0±0	0±0
	umbelliferone	0±0	0±0	0±0	0±0	0±0	0±0	0±0	0±0	0±0
	7,8-dihydroxy-6-methyl coumarin	0±0	0±0	0±0	0±0	0±0	0±0	0±0	0±0	0±0
	neohesperidin	0±0	0±0	0±0	0±0	0±0	0±0	0±0	0±0	0±0
	hesperidin	0±0	0±0	0±0	0±0	0±0	0±0	0±0	0±0	0±0
	quercitrin	0±0	0±0	0±0	0±0	0±0	0±0	0±0	0±0	0±0
	biochanin a	0±0	0±0	0±0	0±0	0±0	0.01±0	0±0	0±0	0±0
	poncirin	0±0	0±0	0±0	0±0	0±0	0±0	0±0	0±0	0±0
	didymin	0±0	0±0	0±0	0±0	0±0	0±0	0±0	0±0	0±0
	phloridzin	0±0	0±0	0±0	0±0	0±0	0±0	0±0	0±0	0±0
	daidzein	0±0	0±0	0±0	0±0	0±0	0±0	0±0	0±0	0±0
	galangin	0±0	0±0	0±0	0±0	0±0	0±0	0±0	0±0	0±0
	luteolin	0±0	0±0	0.16±0.02	0±0	0±0	0.2±0.07	0±0	0±0	0±0
	equol	0±0	0±0	0±0	0±0	0±0	0±0	0±0	0±0	0±0
	fisetin	0±0	0±0	0±0	0±0	0±0	0±0	0±0	0±0	0±0
	luteolinidin	0.02±0	0.02±0	0.05±0.01	0.01±0	0.02±0	0.04±0.01	0.02±0	0.03±0.01	0.02±0
	neoeriocitrin	0±0	0±0	0±0	0±0	0±0	0±0	0±0	0±0	0±0
	isorhamnetin	0±0	0±0	0.75±0.14	0±0	0±0	0.84±0.09	0±0	0±0	0±0
	formononetin	0.03±0.01	0.02±0	0.03±0.03	0.06±0.04	0.06±0.05	0.01±0	0.01±0	0.07±0.08	0.01±0
	apigenin	0±0	0±0	0.05±0.01	0±0	0±0	0.06±0.01	0±0	0±0	0±0
	gossypin	0±0	0±0	0±0	0±0	0±0	0±0	0±0	0±0	0±0
	secoisolariciresinol	0±0	0±0	0.04±0.01	0±0	0±0	0.07±0.03	0±0	0±0	0±0
	matairesinol	0±0	0±0	0.04±0.01	0±0	0±0	0.06±0.01	0.01±0	0±0	0.01±0
	enterodiol	0±0	0±0	0±0	0±0	0±0	0±0	0±0	0±0	0±0
	enterolactone	0±0	0±0	0±0	0±0	0±0	0±0	0±0	0±0	0±0
	syringaresinol	0.08±0.14	0.32±0.02	0.4±0.05	0.19±0.04	0.26±0.01	0.55±0.11	0.47±0.04	0.27±0.05	0.47±0.04
	pinoresinol	0.04±0.01	0.01±0.01	0±0	0±0	0±0	0±0	0.04±0.01	0±0	0.04±0.01
	lariciresinol	0±0	0±0	0±0	0±0	0±0	0±0	0±0	0±0	0±0
	hydroxy-matairesinol	0±0	0±0	0±0	0±0	0±0	0±0	0±0	0±0	0±0
